# Supplementary material for: Evolutionary Pattern Comparisons of the SARS-CoV-2 Delta Variant in Countries/Regions with High and Low Vaccine Coverage
Source: Viruses. 2022 Oct 19;14(10):2296. doi: 10.3390/v14102296 (PMC9611485; doi:10.3390/v14102296)
Supplement: Supplementary file 1 [file viruses-14-02296-s001.zip]

Archive with 4 entries (4 files):
- Figure S1.jpg
- Figure S2.jpg
- Supplemental sequences.rar
- Supplemental Table.pdf
